# Supplementary material for: A New Set of Golden-Gate-Based Organelle Marker Plasmids for Colocalization Studies in Plants
Source: Plants (Basel). 2022 Oct 5;11(19):2620. doi: 10.3390/plants11192620 (PMC9572143; doi:10.3390/plants11192620)
Supplement: Supplementary file 1 [file plants-11-02620-s001.zip]

Archive with 1 entries (1 files):
- plants-1933112-supplementary.pdf
